# Supplementary material for: A High-Fat Diet Modifies Brain Neurotransmitter Profile and Hippocampal Proteome and Morphology in an IUGR Pig Model
Source: Nutrients. 2022 Aug 22;14(16):3440. doi: 10.3390/nu14163440 (PMC9416793; doi:10.3390/nu14163440)
Supplement: Supplementary file 1 [file nutrients-14-03440-s001.zip]

Archive with 1 entries (1 files):
- nutrients-1856500-supplementary.pdf
